# Supplementary material for: De Novo Profiling of Long Non-Coding RNAs Involved in MC-LR-Induced Liver Injury in Whitefish: Discovery and Perspectives
Source: Int J Mol Sci. 2021 Jan 19;22(2):941. doi: 10.3390/ijms22020941 (PMC7833382; doi:10.3390/ijms22020941)
Supplement: Supplementary file 1 [file ijms-22-00941-s001.zip › Table_S1.xls]

## Sheet: Arkusz1
Table S1. The detail statistics for the quality of sequencing data of all (52) samples used for de novo assembly of liver transcriptome. Samples in bold were used further in this study for quantitative analysis of lncRNA.
Raw reads: total amount of reads of raw data, each four lines taken as one unit. For paired-end sequencing, it equals the amount of read1 and read2. Clean reads: total amount of reads of clean data, each four lines taken as one unit. For paired-end sequencing, it means the amount of read1 and read2. Raw bases: (Raw reads) * (sequence length), calculating in G. For paired-end sequencing sequencing…
Sample name	Raw Reads	Clean Reads	Raw Base(G)	Clean Base(G)	Effective Rate(%)	Error Rate(%)	Q20(%)	Q30(%)	GC Content(%)	SRA accession	Biosample accession
INH_1d_W6_16	55689870	54960940	16.7	16.5	98.69	0.03	97.50	93.18	49.07	SRR12349838	SAMN15676516
INH_1d_W7_17	58425637	57939496	17.5	17.4	99.17	0.03	97.18	92.54	48.73	SRR12349837	SAMN15676517
INH_1d_W9_19	53708949	53234768	16.1	16.0	99.12	0.03	97.47	93.38	49.58	SRR12349826	SAMN15676518
INH_6d_W1_71	54133206	52978117	16.2	15.9	97.87	0.03	97.44	92.93	49.38	SRR12349815	SAMN15676519
INH_6d_W2_72	54199807	53657258	16.3	16.1	99.00	0.03	97.29	92.74	49.19	SRR12349804	SAMN15676520
INH_6d_W6_76	56531923	56022290	17.0	16.8	99.10	0.03	97.41	92.87	48.80	SRR12349793	SAMN15676521
INH_8d_W10_130	50797688	50415715	15.2	15.1	99.25	0.03	97.22	92.59	49.99	SRR12349790	SAMN15676522
INH_8d_W3_123	51364290	50822229	15.4	15.2	98.94	0.03	97.68	93.47	49.30	SRR12349789	SAMN15676523
INH_8d_W9_129	59156313	58479918	17.7	17.5	98.86	0.03	97.50	93.08	49.22	SRR12349788	SAMN15676524
INHMC_1d_W2_32	54977899	54047498	16.5	16.2	98.31	0.03	97.37	92.77	49.77	SRR12349787	SAMN15676525
INHMC_1d_W3_33	57712754	57169705	17.3	17.2	99.06	0.03	96.48	90.98	49.23	SRR12349836	SAMN15676526
INHMC_1d_W8_38	54744472	54128624	16.4	16.2	98.88	0.03	97.41	93.00	49.66	SRR12349835	SAMN15676527
INHMC_9d_W4_144	51782840	50685125	15.5	15.2	97.88	0.03	97.86	93.81	47.80	SRR12349834	SAMN15676528
INHMC_9d_W7_147	52195676	50839139	15.7	15.3	97.40	0.03	96.74	91.73	48.48	SRR12349833	SAMN15676529
INHMC_9d_W9_149	55565652	55083955	16.7	16.5	99.13	0.03	97.47	92.88	47.23	SRR12349832	SAMN15676530
MC2_1d_W3_43	70885836	70023698	21.3	21.0	98.78	0.03	97.45	93.33	50.50	SRR12349831	SAMN15676531
MC2_1d_W6_46	65073865	64426735	19.5	19.3	99.01	0.03	97.14	92.65	49.95	SRR12349830	SAMN15676532
MC2_1d_W7_47	55086455	52971161	16.5	15.9	96.16	0.03	97.01	92.44	50.05	SRR12349829	SAMN15676533
MC2_6d_W10_110	54391632	53652794	16.3	16.1	98.64	0.03	96.87	92.19	48.80	SRR12349828	SAMN15676534
MC2_6d_W2_102	56749885	54917112	17.0	16.5	96.77	0.03	97.32	93.00	47.75	SRR12349827	SAMN15676535
MC2_6d_W8_108	57518842	57022724	17.3	17.1	99.14	0.03	97.44	93.05	49.42	SRR12349825	SAMN15676536
MC2_9d_W6_166	56983386	56326270	17.1	16.9	98.85	0.03	96.85	91.78	49.96	SRR12349824	SAMN15676537
MC2_9d_W7_167	53121625	51942679	15.9	15.6	97.78	0.03	97.43	93.04	47.80	SRR12349823	SAMN15676538
MC2_9d_W8_168	56723373	55387839	17.0	16.6	97.65	0.03	97.68	93.82	47.77	SRR12349822	SAMN15676539
MCMIM_6d_W5_95	54543026	52298015	16.4	15.7	95.88	0.03	97.69	93.52	47.84	SRR12349821	SAMN15676540
MCMIM_6d_W6_96	55145307	54599682	16.5	16.4	99.01	0.03	96.85	92.24	48.73	SRR12349820	SAMN15676541
MCMIM_6d_W9_99	53283283	52240207	16.0	15.7	98.04	0.03	97.08	92.66	48.77	SRR12349819	SAMN15676542
MCMIM_9d_W1_151	58603714	57827631	17.6	17.3	98.68	0.03	96.75	91.58	48.63	SRR12349818	SAMN15676543
MCMIM_9d_W6_156	58532663	57540277	17.6	17.3	98.30	0.03	96.97	92.27	48.28	SRR12349817	SAMN15676544
MCMIM_9d_W8_158	68214499	66909578	20.5	20.1	98.09	0.03	97.70	93.55	47.74	SRR12349816	SAMN15676545
MIM_1d_W10_30	53740242	52792151	16.1	15.8	98.24	0.03	97.72	93.61	49.02	SRR12349814	SAMN15676546
MIM_1d_W4_24	50988928	50497674	15.3	15.1	99.04	0.03	97.32	92.99	50.38	SRR12349813	SAMN15676547
MIM_1d_W8_28	54531192	53815882	16.4	16.1	98.69	0.03	97.35	93.10	49.62	SRR12349812	SAMN15676548
MIM_6d_W1_81	63057361	62378972	18.9	18.7	98.92	0.03	97.48	93.38	49.08	SRR12349811	SAMN15676549
MIM_6d_W3_83	53677782	52770363	16.1	15.8	98.31	0.03	97.06	92.16	48.93	SRR12349810	SAMN15676550
MIM_6d_W5_85	53686812	52789866	16.1	15.8	98.33	0.03	97.25	92.48	49.06	SRR12349809	SAMN15676551
MIM_8d_W10_140	52521171	51884159	15.8	15.6	98.79	0.03	97.72	93.55	49.22	SRR12349808	SAMN15676552
MIM_8d_W2_132	57615718	57072064	17.3	17.1	99.06	0.03	97.22	92.47	48.78	SRR12349807	SAMN15676553
MIM_8d_W7_137	52978049	52386975	15.9	15.7	98.88	0.03	97.20	92.86	49.30	SRR12349806	SAMN15676554
MIS_1d_W10_10	54395273	53354967	16.3	16.0	98.09	0.03	97.68	93.79	49.12	SRR12349805	SAMN15676555
MIS_1d_W2_2	53534864	52601563	16.1	15.8	98.26	0.03	97.60	93.64	49.38	SRR12349803	SAMN15676556
MIS_1d_W3_3	53346623	52663832	16.0	15.8	98.72	0.03	97.70	93.62	49.10	SRR12349802	SAMN15676557
MIS_6d_W3_63	52384150	51635323	15.7	15.5	98.57	0.03	97.53	93.34	50.05	SRR12349801	SAMN15676558
MIS_6d_W4_64	51786914	50705242	15.5	15.2	97.91	0.03	97.20	92.87	49.30	SRR12349800	SAMN15676559
MIS_6d_W5_65	51723223	50587623	15.5	15.2	97.80	0.03	97.35	92.70	48.77	SRR12349799	SAMN15676560
MIS_8d_W4_114	54295383	53653472	16.3	16.1	98.82	0.03	97.50	93.16	49.02	SRR12349798	SAMN15676561
MIS_8d_W8_118	56845342	56245187	17.1	16.9	98.94	0.03	97.56	93.53	49.09	SRR12349797	SAMN15676562
MIS_8d_W9_119	62892656	61861006	18.9	18.6	98.36	0.03	97.42	93.30	49.52	SRR12349796	SAMN15676563
PBS_1d_W2_52	53510481	52519848	16.1	15.8	98.15	0.03	97.53	93.47	50.03	SRR12349795	SAMN15676564
PBS_1d_W5_55	58227301	57506983	17.5	17.3	98.76	0.03	97.41	93.05	49.13	SRR12349794	SAMN15676565
PBS_1d_W8_58	51891967	50901230	15.6	15.3	98.09	0.03	97.49	93.30	48.90	SRR12349792	SAMN15676566
PBS_1d_W9_59	51748239	50884809	15.5	15.3	98.33	0.03	97.45	93.02	48.71	SRR12349791	SAMN15676567
